# Supplementary material for: Macrolide Therapy in Patients with Sepsis or Septic Shock: A Systematic Review and Meta-Analysis
Source: J Clin Med. 2025 Sep 4;14(17):6254. doi: 10.3390/jcm14176254 (PMC12429649; doi:10.3390/jcm14176254)
Supplement: Supplementary file 1 [file jcm-14-06254-s001.zip]

Archive with 1 entries (1 files):
- jcm-3819136-supplementary.pdf
